# Supplementary material for: Changes in Gut Microbial Composition and DNA Methylation in Obese Patients with NAFLD After Bariatric Surgery
Source: Int J Mol Sci. 2024 Oct 26;25(21):11510. doi: 10.3390/ijms252111510 (PMC11547129; doi:10.3390/ijms252111510)
Supplement: Supplementary file 1 [file ijms-25-11510-s001.zip]

Archive with 1 entries (1 files):
- ijms-3256629-supplementary.pdf
